# Supplementary material for: Meta-analytic approach for transcriptome profiling of herpes simplex virus type 1
Source: Sci Data. 2020 Jul 9;7:223. doi: 10.1038/s41597-020-0558-8 (PMC7347551; doi:10.1038/s41597-020-0558-8)
Supplement: Supplementary file 2 — Supplementary Table 2 [file 41597_2020_558_MOESM2_ESM.xlsx]

## Sheet: a - 4 datasets
Supplementary Table 2. Introns, identified using four techniques
Intron positions		DNA strand	Intron motif	Intron length	DT PacBio & ONT cDNA & dRNA	DD* ONT dRNA	DD Illumina	AR Illumina	KP Illumina	ST Illumina
597	3082	+	GT/AG	2485		x	x		x	x
1706	2220	+	GT/AG	514			x	x	x	x
1706	3082	+	GT/AG	1376			x	x	x	x
1801	2193	+	GT/AG	392			x	x	x	x
4259	38842	-	CT/AC	34583			x	x	x	x
4953	6907	-	CT/AC	1954			x	x	x	x
7640	9820	+	GT/AG	2180	x			x	x	x
8243	23444	+	GT/AG	15201			x	x	x	x
11898	12971	+	GT/AG	1073	x			x	x	x
12465	13047	-	CT/AC	582	x		x		x	x
12843	12971	+	GT/AG	128	x			x	x	x
13449	15378	-	CT/AC	1929	x			x	x	x
16897	17575	-	CT/AC	678	x			x	x	x
17945	54637	+	GT/AG	36692			x	x	x	x
23146	24514	+	GT/AG	1368			x	x	x	x
25173	33634	+	GT/AG	8461	x		x		x	x
27423	33634	+	GT/AG	6211	x			x	x	x
28129	28477	+	GT/AG	348	x		x		x	x
28129	28513	+	GT/AG	384			x	x	x	x
28625	30014	+	GT/AG	1389	x			x	x	x
32455	33634	+	GT/AG	1179	x			x	x	x
36593	40234	-	CT/AC	3641			x	x	x	x
38435	44528	-	CT/AC	6093			x	x	x	x
39470	55939	-	CT/AC	16469			x	x	x	x
40364	82137	+	GT/AG	41773			x	x	x	x
44280	45585	+	GT/AG	1305	x		x		x	x
45744	46636	+	GT/AG	892			x	x	x	x
45744	46675	+	GT/AG	931	x			x	x	x
46772	47679	+	GT/AG	907			x	x	x	x
47542	48074	+	GT/AG	532	x		x		x	x
48016	48812	+	GT/AG	796	x		x	x	x
48244	48812	+	GT/AG	568			x	x	x	x
50781	66363	+	GT/AG	15582			x	x	x	x
51801	144687	-	CT/AC	92886			x	x	x	x
52077	138492	+	GT/AG	86415			x	x	x	x
52249	66298	-	CT/AC	14049			x	x	x	x
54608	63553	+	GT/AG	8945			x	x	x	x
65626	65718	+	GT/AG	92		x		x	x	x
69593	69923	+	GT/AG	330	x	x			x	x
69773	81540	-	CT/AC	11767			x	x	x	x
72704	81090	+	GT/AG	8386			x	x	x	x
77109	105058	+	GT/AG	27949			x	x	x	x
79884	80087	+	GT/AG	203	x			x	x	x
79962	80087	+	GT/AG	125	x			x	x	x
79962	80090	+	GT/AG	128	x			x	x	x
84450	104115	+	GT/AG	19665			x	x	x	x
87149	87399	-	CT/AC	250	x			x	x	x
88553	88654	-	CT/AC	101	x			x	x	x
89111	89407	-	CT/AC	296			x	x	x	x
90244	90525	-	CT/AC	281			x	x	x	x
90522	109940	-	CT/AC	19418			x	x	x	x
90555	90890	-	GT/AG	335	x		x	x		x
90945	91413	+	GT/AG	468	x			x	x	x
91080	91515	+	GT/AG	435			x	x	x	x
91123	91518	+	GT/AG	395	x			x	x	x
91553	93759	+	GT/AG	2206	x	x	x		x
91654	93762	-	CT/AC	2108		x	x		x	x
93003	140523	-	CT/AC	47520			x	x	x	x
96374	96931	+	GT/AG	557			x	x	x	x
97451	144297	+	GT/AG	46846			x	x	x	x
98187	105659	-	CT/AC	7472			x	x	x	x
98386	107162	+	GT/AG	8776			x	x	x	x
99257	110586	+	GT/AG	11329			x	x	x	x
101776	106462	+	GT/AG	4686			x	x	x	x
105474	105657	+	GT/AG	183			x	x	x	x
105574	149063	+	GT/AG	43489			x	x	x	x
106006	106259	+	GT/AG	253	x			x	x	x
108904	144376	-	CT/AC	35472			x	x	x	x
111360	113207	+	GT/AG	1847		x	x		x	x
117598	117622	-	CT/AC	24			x	x	x	x
119315	120674	+	GT/AG	1359			x	x	x	x
119464	121418	+	GT/AG	1954			x	x	x	x
123289	124665	-	CT/AC	1376			x	x	x	x
123289	125774	-	CT/AC	2485		x	x		x	x
123289	145860	-	CT/AC	22571			x	x	x	x
124151	124565	-	CT/AC	414		x		x	x	x
124151	124665	-	CT/AC	514			x	x	x	x
124178	124570	-	CT/AC	392			x	x	x	x
128879	145051	-	CT/AC	16172			x	x	x	x
132373	135339	+	GT/AG	2966		x	x		x	x
132373	135434	+	GT/AG	3061		x	x		x	x
132381	132547	-	CT/AC	166			x	x	x	x
132770	132799	+	GT/AG	29			x	x	x	x
133393	134172	-	CT/AC	779			x	x	x	x
133929	135339	+	GT/AG	1410	x	x	x			x
133929	135434	+	GT/AG	1505	x	x	x			x
134244	134490	-	CT/AC	246	x		x	x	x
134699	135691	-	CT/AC	992	x			x	x	x
134730	135434	+	GT/AG	704	x			x	x	x
134730	144177	+	GT/AG	9447			x	x	x	x
134929	135339	+	GT/AG	410	x		x		x	x
134929	135434	+	GT/AG	505	x		x		x	x
137457	138889	+	GT/AG	1432			x	x	x	x
137810	138713	-	CT/AC	903			x	x	x	x
137810	139117	-	CT/AC	1307			x	x	x	x
140414	147248	-	CT/AC	6834			x	x	x	x
140435	147248	-	CT/AC	6813			x	x	x	x
140456	146947	-	CT/AC	6491			x	x	x	x
141666	141894	-	CT/AC	228			x	x	x	x
144553	149279	+	GT/AG	4726			x	x	x	x
145434	150503	-	CT/AC	5069			x	x	x	x

## Sheet: b - 3 datasets
Supplementary Table 2. Introns, identified using three techniques
Intron positions		DNA strand	Intron motif	Intron length	DT PacBio & ONT cDNA & dRNA	DD* ONT dRNA	DD Illumina	AR Illumina	KP Illumina	ST Illumina
1526	2220	+	GT/AG	694				x	x	x
1526	3082	+	GT/AG	1556				x	x	x
1706	2193	+	GT/AG	487				x	x	x
1806	3082	+	GT/AG	1276			x	x		x
2226	40797	-	CT/AC	38571			x		x	x
2318	48328	+	GT/AG	46010			x	x		x
2318	66118	+	GT/AG	63800			x	x		x
2654	11394	-	CT/AC	8740				x	x	x
2990	3082	+	GT/AG	92			x	x		x
3068	10294	-	CT/AC	7226				x	x	x
3683	18376	+	GT/AG	14693				x	x	x
4273	40797	-	CT/AC	36524			x		x	x
4855	24961	-	CT/AC	20106				x	x	x
4953	5132	-	CT/AC	179			x	x		x
4953	9842	-	CT/AC	4889				x	x	x
5697	7054	-	CT/AC	1357			x		x	x
5697	7056	-	CT/AC	1359				x	x	x
6867	8773	+	GT/AG	1906			x	x	x
6904	97240	-	CT/AC	90336			x	x	x
7803	8612	+	GT/AG	809				x	x	x
8166	8609	+	GT/AG	443				x	x	x
8331	53085	+	GT/AG	44754			x		x	x
8960	29553	+	GT/AG	20593				x	x	x
9305	9820	+	GT/AG	515				x	x	x
9383	23428	+	GT/AG	14045				x	x	x
9996	118038	-	CT/AC	108042				x	x	x
10029	10141	non defined	non canonical	112			x	x		x
10232	24532	-	CT/AC	14300				x	x	x
10334	19051	+	GT/AG	8717			x	x	x
10653	41027	+	GT/AG	30374			x	x	x
13319	13340	-	CT/GC	21				x	x	x
19574	23149	-	CT/AC	3575			x		x	x
23054	124053	-	CT/AC	100999			x		x	x
24533	40611	-	CT/AC	16078			x	x	x
25006	67095	+	GT/AG	42089				x	x	x
25469	29034	+	GT/AG	3565				x	x	x
25974	28876	+	GT/AG	2902				x	x	x
26342	42022	-	CT/AC	15680				x	x	x
27261	27805	-	CT/AC	544	x				x	x
27423	28477	+	GT/AG	1054				x	x	x
28129	28474	+	GT/AG	345			x		x	x
28983	35419	+	GT/AG	6436			x		x	x
29059	29661	-	CT/AC	602			x		x	x
31470	33634	+	GT/AG	2164	x				x	x
31554	33634	+	GT/AG	2080			x		x	x
31773	132180	+	GT/AG	100407				x	x	x
33486	54468	+	GT/AG	20982				x	x	x
34887	40862	+	GT/AG	5975				x	x	x
34887	73601	+	GT/AG	38714				x	x	x
35566	38452	+	GT/AG	2886				x	x	x
35650	127397	+	GT/AG	91747				x	x	x
37139	38054	+	GT/AG	915				x	x	x
37758	45723	+	GT/AG	7965				x	x	x
38453	60004	+	GT/AG	21551				x	x	x
39473	109803	+	GT/AG	70330				x	x	x
39524	61747	+	GT/AG	22223				x	x	x
40313	64330	-	CT/AC	24017				x	x	x
41322	41432	+	GT/AG	110		x	x	x
41710	42202	+	GT/AG	492			x		x	x
41710	48074	+	GT/AG	6364			x		x	x
43625	121053	-	CT/AC	77428				x	x	x
44064	82010	+	GT/AG	37946			x	x		x
44280	46675	+	GT/AG	2395			x		x	x
44591	45684	-	GT/AG	1093	x		x			x
44591	45688	-	CT/AC	1097	x				x	x
44867	45688	-	CT/AC	821	x				x	x
45935	46131	-	CT/AC	196	x			x	x
46044	46675	+	GT/AG	631			x		x	x
46044	60043	+	GT/AG	13999				x	x	x
46299	46636	+	GT/AG	337			x		x	x
46299	46675	+	GT/AG	376	x		x		x
46681	47364	-	CT/GC	683				x	x	x
46772	47898	+	GT/AG	1126	x				x	x
46959	47381	+	GT/AG	422				x	x	x
47164	90693	+	GT/AG	43529				x	x	x
47272	48074	+	GT/AG	802				x	x	x
47542	48812	+	GT/AG	1270			x		x	x
47559	47679	+	GT/AG	120				x	x	x
47559	48031	+	GT/AG	472				x	x	x
47559	48074	+	GT/AG	515	x				x	x
47674	53733	-	CT/AC	6059				x	x	x
47976	48168	-	CT/AC	192	x				x	x
50391	142001	-	CT/AC	91610				x	x	x
50781	120667	+	GT/AG	69886			x		x	x
50781	120674	+	GT/AG	69893			x		x	x
50781	66361	+	GT/AG	15580			x		x	x
50781	70963	+	GT/AG	20182			x		x	x
51141	66184	-	CT/AC	15043			x		x	x
51308	57716	+	GT/AG	6408				x	x	x
51541	52029	-	CT/AC	488			x	x		x
51783	79061	-	CT/AC	27278			x	x		x
52036	52507	+	GC/AG	471	x			x		x
53214	58913	+	GT/AG	5699				x	x	x
53842	54954	-	CT/AC	1112			x		x	x
54614	54706	+	GT/AG	92				x	x	x
54682	54969	-	CT/AC	287			x	x	x
54730	74897	+	GT/AG	20167			x	x	x
54785	75341	+	GT/AG	20556			x	x	x
54970	96612	-	CT/AC	41642			x		x	x
55102	76055	+	GT/AG	20953			x		x	x
55138	55293	-	CT/AC	155				x	x	x
58598	73091	+	GT/AG	14493				x	x	x
60227	60298	+	GT/AG	71				x	x	x
60650	61891	+	GT/AG	1241				x	x	x
61373	61891	+	GT/AG	518				x	x	x
61471	61891	+	GT/AG	420				x	x	x
61730	72950	-	CT/AC	11220				x	x	x
62117	69923	+	GT/AG	7806			x	x	x
62274	63649	-	CT/AC	1375				x	x	x
62382	70597	-	CT/AC	8215				x	x	x
63742	64194	-	CT/AC	452				x	x	x
67224	94365	-	CT/AC	27141			x		x	x
69779	69923	+	GT/AG	144	x	x				x
70555	70754	‐	GT/AG	199	x		x			x
70732	72419	+	GT/AG	1687			x		x	x
72559	73601	+	GT/AG	1042			x		x	x
72559	99527	+	GT/AG	26968			x		x	x
76458	76517	+	GT/AG	59				x	x	x
76476	86525	+	GT/AG	10049				x	x	x
76842	77000	-	CT/AC	158			x		x	x
77109	88480	+	GT/AG	11371				x	x	x
78853	79742	+	GT/AG	889	x		x		x
79246	79742	+	GT/AG	496	x			x	x
79561	87016	-	CT/AC	7455			x		x	x
80937	88414	-	CT/AC	7477	x				x	x
81034	87955	-	CT/AC	6921			x		x	x
81034	89407	-	CT/AC	8373			x		x	x
81895	89349	-	CT/AC	7454				x	x	x
81919	98922	-	CT/AC	17003			x		x	x
82252	93565	+	GT/AG	11313				x	x	x
82631	83364	-	CT/AC	733	x		x			x
83279	83374	+	GT/AG	95			x		x	x
84076	103939	+	GT/AG	19863			x		x	x
84489	84598	-	CT/AC	109			x	x		x
84493	84601	-	CT/AC	108			x	x		x
84502	131492	+	GT/AG	46990			x		x	x
85413	104722	-	CT/AC	19309				x	x	x
86804	98395	+	GT/AG	11591				x	x	x
86826	133658	+	GT/AG	46832				x	x	x
86908	102582	-	CT/AC	15674				x	x	x
87019	89379	+	GT/AG	2360				x	x	x
87149	88414	-	CT/AC	1265				x	x	x
87314	100049	+	GT/AG	12735			x	x		x
87740	87955	-	CT/AC	215			x	x	x
88553	89407	-	CT/AC	854	x				x	x
89215	92215	+	GT/AG	3000			x	x	x
89726	97704	+	GT/AG	7978				x	x	x
90148	100143	-	CT/AC	9995			x		x	x
90211	97183	-	CT/AC	6972			x		x	x
91080	91399	+	GT/AG	319			x		x	x
91080	91518	+	GT/AG	438			x		x	x
91123	91399	+	GT/AG	276				x	x	x
91123	91515	+	GT/AG	392				x	x	x
91280	102337	+	GT/AG	11057			x	x	x
91553	113786	+	GT/AG	22233			x		x	x
91748	98277	+	GT/AG	6529				x	x	x
92056	96769	+	GT/AG	4713				x	x	x
92062	140491	-	CT/AC	48429			x		x	x
92305	135581	-	CT/AC	43276			x	x		x
93614	108493	-	CT/AC	14879			x	x		x
93796	107909	+	GT/AG	14113			x		x	x
93959	94066	+	GT/AG	107		x	x		x
94181	99308	+	GT/AG	5127			x	x		x
94277	96487	+	GT/AG	2210			x		x	x
96397	96540	-	CT/AC	143			x		x	x
96460	106816	+	GT/AG	10356			x	x	x
96488	105145	+	GT/AG	8657			x		x	x
97316	101496	+	GT/AG	4180			x	x	x
98601	117412	-	CT/AC	18811			x		x	x
98941	106484	+	GT/AG	7543				x	x	x
99201	122631	+	GT/AG	23430			x	x		x
99246	123276	-	CT/AC	24030			x	x	x
99889	100049	+	GT/AG	160				x	x	x
101364	150659	-	CT/AC	49295			x	x		x
101776	142189	+	GT/AG	40413			x		x	x
101782	125417	+	GT/AG	23635			x	x	x
102178	122631	+	GT/AG	20453			x	x		x
102589	128095	-	CT/AC	25506			x		x	x
102906	124053	-	CT/AC	21147			x	x		x
103946	104438	-	CT/AC	492			x		x	x
104426	109781	-	CT/AC	5355			x		x	x
104495	106099	+	GT/AG	1604				x	x	x
104990	131492	+	GT/AG	26502				x	x	x
105468	108344	+	GT/AG	2876			x	x	x
105771	106282	+	GC/AG	511	x				x	x
105840	132885	+	GT/AG	27045				x	x	x
105964	137957	-	CT/AC	31993			x		x	x
106021	106099	+	GT/AG	78	x		x	x
106042	106075	+	GT/AG	33			x		x	x
106051	106498	+	GT/AG	447			x		x	x
106276	106386	+	GT/AG	110			x		x	x
106276	133378	+	GT/AG	27102			x		x	x
106307	140585	-	CT/AC	34278			x		x	x
107379	111996	+	GT/AG	4617				x	x	x
108568	121202	+	GT/AG	12634				x	x	x
108643	139870	+	GT/AG	31227				x	x	x
109257	111080	+	GT/AG	1823			x		x	x
109840	132149	-	CT/AC	22309			x		x	x
110257	127173	+	GT/AG	16916			x		x	x
110944	140932	-	CT/AC	29988			x	x		x
111337	113786	+	GT/AG	2449			x		x	x
112545	113786	+	GT/AG	1241	x				x	x
112557	133690	+	GT/AG	21133				x	x	x
113181	113462	-	CT/AC	281				x	x	x
114188	115071	+	GT/AG	883			x	x		x
114974	129061	+	GT/AG	14087				x	x	x
117566	130966	+	GT/AG	13400			x	x		x
117598	119504	-	CT/AC	1906			x	x	x
117598	121654	-	CT/AC	4056			x		x	x
117601	133690	+	GT/AG	16089				x	x	x
117605	123293	+	GT/AG	5688			x	x	x
117759	118568	-	CT/AC	809				x	x	x
117762	118568	-	CT/AC	806			x		x	x
119315	127173	+	GT/AG	7858			x		x	x
119315	132540	+	GT/AG	13225			x	x		x
119464	119610	+	GT/AG	146				x	x	x
119828	121748	+	GT/AG	1920			x		x	x
119828	135093	+	GT/AG	15265			x	x		x
119828	135111	+	GT/AG	15283			x	x		x
119970	133696	+	GT/AG	13726				x	x	x
120195	122213	-	CT/AC	2018			x		x	x
120195	122225	-	CT/AC	2030			x		x	x
120195	123352	-	CT/AC	3157				x	x	x
120195	126804	-	CT/AC	6609				x	x	x
121239	121418	+	GT/AG	179			x	x		x
121595	123507	-	CT/AC	1912			x	x		x
122112	131492	+	GT/AG	9380			x		x	x
122577	141539	-	CT/AC	18962			x		x	x
122776	125189	-	CT/AC	2413			x	x	x
123213	145820	-	CT/AC	22607				x	x	x
123289	123381	-	CT/AC	92			x	x		x
123289	124565	-	CT/AC	1276			x	x		x
123289	124845	-	CT/AC	1556				x	x	x
123289	126469	-	CT/AC	3180			x	x		x
123289	137651	-	CT/AC	14362			x		x	x
124151	124845	-	CT/AC	694				x	x	x
124151	126469	-	CT/AC	2318			x	x		x
124178	124665	-	CT/AC	487				x	x	x
124301	131925	-	CT/AC	7624				x	x	x
127730	133504	+	GT/AG	5774				x	x	x
129467	129899	+	GT/AG	432			x	x	x
130097	136838	-	CT/AC	6741				x	x	x
130526	147643	-	CT/AC	17117			x	x		x
130590	147707	+	GT/AG	17117			x	x		x
130967	145143	+	GT/AG	14176			x		x	x
131067	144698	+	GT/AG	13631			x	x		x
132373	132506	+	GT/AG	133	x	x			x
132373	142648	+	GT/AG	10275				x	x	x
132593	133321	-	CT/AC	728				x	x	x
132593	134490	-	CT/AC	1897				x	x	x
132640	134490	-	CT/AC	1850	x			x	x
133406	134490	-	CT/AC	1084				x	x	x
133492	135434	+	GT/AG	1942		x	x			x
134225	135339	+	GT/AG	1114			x	x	x
134225	135434	+	GT/AG	1209			x	x	x
134699	137231	-	CT/AC	2532	x			x	x
134699	138985	-	CT/AC	4286			x		x	x
134933	135339	+	GT/AG	406			x	x		x
137810	139382	-	CT/AC	1572	x			x	x
137810	139732	-	CT/AC	1922				x	x	x
138027	145820	-	CT/AC	7793				x	x	x
139059	139177	+	GT/AG	118		x			x	x
140350	140410	-	CT/AC	60			x		x	x
140405	140425	-	CT/AC	20			x	x		x
140645	140726	+	GT/AG	81			x	x		x
141330	141473	+	GT/AG	143	x		x			x
141666	142010	-	CT/AC	344				x	x	x
144016	145565	+	GT/AG	1549				x	x	x
144313	145565	+	GT/AG	1252				x	x	x
144553	145565	+	GT/AG	1012				x	x	x
144631	145565	+	GT/AG	934				x	x	x
144729	144827	-	CT/AC	98		x		x	x
145642	145852	+	GT/AG	210			x		x	x
145671	145852	+	GT/AG	181	x	x				x
145683	145860	-	CT/AC	177	x	x			x
