# Supplementary material for: Meta-analytic approach for transcriptome profiling of herpes simplex virus type 1
Source: Sci Data. 2020 Jul 9;7:223. doi: 10.1038/s41597-020-0558-8 (PMC7347551; doi:10.1038/s41597-020-0558-8)
Supplement: Supplementary file 4 — Supplementary Table 4 [file 41597_2020_558_MOESM4_ESM.xlsx]

## Sheet: Sheet1
Supplementary Table 4. HSV-1 transcripts identified by semi-de novo assembly and their read depth.
Name	Read count
ul1-2	355
ul1-2-3	253
ul2	1073
ul2-3	297
ul2.5	50
ul2.3	383
ul2.3-3	263
ul3.5	461
ul4.8	37
ul5.4-4	71
ul5-4-sp	45
ul6-7	118
ul6.8-7-S5	31
ul6.5-7	300
ul7	650
ul10	3031
ul10-S1	2857
ul10-S2	80
ul10.5-S	39
ul10.5-S5	73
ul10.3	35
ul11	575
ul12.9-11	318
ul12-11	1463
ul15-L2-sp	31
ul16	557
ul17-16-S	45
ul18.3	50
ul18-S	34
ul18	2535
ul21-L9	58
ul21	301
ul22-S-sp	79
ul22-sp	1185
ul23-22	43
ul23.2-S2	322
ul23	1081
ul26-26.5	570
ul26.5	2456
ul26.4	50
ul26.4-S7	54
ul26.4-S10	125
ul26.4-S13	46
ul26.2	56
ul27.12	62
ul27	2403
ul29	56
ul30	41
ul31	1472
ul32-31	406
ul33-34-35	400
ul34-35	4866
ul34-35	235
ul34-35	100
ul35	6104
ul35.6-S	137
ul35.6-S4	338
ul36.2	57
ul36.6	32
ul37-S	62
ul37	738
ul38	667
ul39-42	367
ul39.5-41	113
ul40	1345
ul40.3-S9	102
ul40.4-S3	324
ul41-42 c	45
ncl41	142
ul41.4	43
ul41.4-L	112
ul41.8	100
ul41	424
ul42	4660
ul42-43	72
ul42-S	30
ncl42-L2	54
ul43.9	30
ul44-45	4938
ul44-45	202
ul44.9-45-L2	155
ul44.7-45	45
ul45-L6	79
ul45	536
ncl45 5	74
ncl46-A	53
ncl46-C	268
ul46.3	52
ncl46.4-L-D	42
ul46.5-L2	56
ul46.7	70
ul46	889
ul47-46	886
ul48.1	4106
ul48.1-L2	78
ul48.3-S2	41
ul48.3	35
ul48.4	35
ul48.8	30
ul48-S2	718
ul48	2251
ul49-48	237
ul49A-49-48	67
ul49	410
ul49A-49	389
ul50	2238
ul50-S	31
ul50.3-S4	126
ul51.9	51
ul51-S5	82
ul51-S3	461
ul51	1374
ul51-L23	133
ul53	99
ul53-54	30
ul53.5	111
ul53.5-54	111
ul54	453
ul54-55	68
ul54.1-L2	53
ul54.1	409
ul54.1-55	85
ul55	485
ul56	811
us1-sp7	3200
us1-sp6	2678
us1-sp4	1226
us1-sp2	822
us1-sp8	178
us1-sp3	96
us1-sp5	43
us1-sp1	31
us2	676
us3-4-L3	34
us3-4	57
us4	625
us4.7	39
ncs6-7-AK	636
us7	777
us7.6	46
us7.5-L3	44
tr us7-2	43
us8-9	2865
us8-9-S	43
us9-L13	1120
us9	3100
us9.6	38
us9.5-S	105
us9.5-S3	80
us10.5	60
us10	392
us11-10	24055
us12-11-10-sp2	967
us12-11-10-sp6	856
us12-11-10-S-sp2	699
us12-11-10	165
us12-11-10-sp5	70
